# Supplementary material for: Diagnostic Accuracy of Transvaginal Ultrasound and Magnetic Resonance Imaging for the Detection of Myometrial Infiltration in Endometrial Cancer: A Systematic Review and Meta-Analysis
Source: Cancers (Basel). 2024 Feb 23;16(5):907. doi: 10.3390/cancers16050907 (PMC10931203; doi:10.3390/cancers16050907)
Supplement: Supplementary file 1 [file cancers-16-00907-s001.zip]

Archive with 1 entries (1 files):
- cancers-2848664-supplementary.pdf
